# Supplementary material for: Hibernation Impairs Odor Discrimination – Implications for Alzheimer’s Disease
Source: Front Neuroanat. 2019 Jul 16;13:69. doi: 10.3389/fnana.2019.00069 (PMC6646461; doi:10.3389/fnana.2019.00069)
Supplement: TABLE S1 — Raw data for the two odor discrimination task. [file Data_Sheet_3.CSV]

cohort	animal	hibernation	odor	side	preference	exploration	logit preference	logit exploration
1	146	no	lemon	left	0.291	0.777	0.260	0.543
1	142	no	lemon	right	-0.030	0.844	-0.026	0.735
1	141	yes	rose	right	0.206	0.957	0.181	1.344
1	161	yes	rose	left	0.073	0.847	0.064	0.742
1	139	no	rose	right	0.029	0.746	0.025	0.468
1	152	yes	lemon	right	-0.163	0.584	-0.143	0.148
2	167	yes	rose	right	0.529	0.781	0.512	0.552
2	171	no	rose	left	0.347	0.921	0.314	1.064
2	177	no	rose	right	0.368	0.733	0.336	0.439
2	159	no	rose	right	0.661	0.701	0.690	0.370
2	166	yes	rose	left	-0.275	0.814	-0.245	0.641
2	178	yes	rose	left	-0.336	0.773	-0.303	0.532
2	168	yes	lemon	left	0.248	0.879	0.220	0.863
2	170	no	lemon	right	0.436	0.822	0.406	0.665
2	179	yes	lemon	left	-0.260	0.853	-0.231	0.763
2	180	yes	lemon	left	0.085	0.738	0.074	0.451
2	181	yes	lemon	left	-0.498	0.720	-0.475	0.410
3	200	yes	lemon	left	-0.068	0.864	-0.059	0.805
3	194	no	rose	right	0.357	0.769	0.325	0.523
3	204	yes	rose	left	-0.194	0.743	-0.171	0.462
3	225	yes	lemon	right	0.413	0.849	0.381	0.751
3	201	no	lemon	left	-0.366	0.887	-0.333	0.893
3	193	no	rose	left	0.304	0.719	0.273	0.408
3	224	yes	lemon	left	-0.769	0.882	-0.885	0.872
3	223	no	lemon	right	0.516	0.661	0.496	0.290
3	221	no	rose	right	0.252	0.738	0.223	0.449
3	215	no	rose	left	-0.209	0.779	-0.184	0.548
3	222	no	lemon	left	0.254	0.773	0.225	0.532
3	216	no	rose	left	-0.416	0.816	-0.385	0.647
4	256	no	rose	left	0.651	0.682	0.676	0.332
4	252	no	lemon	left	-0.305	0.724	-0.274	0.420
4	254	yes	lemon	right	0.320	0.755	0.288	0.489
4	244	no	rose	left	0.319	0.771	0.287	0.526
4	247	yes	lemon	right	-0.204	0.797	-0.179	0.593
4	246	yes	rose	right	0.143	0.787	0.125	0.568
